# Supplementary material for: 5-Fluorouracil Toxicity: Revisiting the Relevance of Pharmacokinetic Parameters
Source: Pharmaceuticals (Basel). 2025 Apr 29;18(5):653. doi: 10.3390/ph18050653 (PMC12114802; doi:10.3390/ph18050653)
Supplement: Supplementary file 1 [file pharmaceuticals-18-00653-s001.zip]

Archive with 1 entries (1 files):
- pharmaceuticals-3529141-supplementary.pdf
